# Supplementary material for: A Pilot Study of miRNA Expression Profile as a Liquid Biopsy for Full-Marathon Participants
Source: Sports (Basel). 2021 Sep 24;9(10):134. doi: 10.3390/sports9100134 (PMC8539081; doi:10.3390/sports9100134)
Supplement: Supplementary file 1 [file sports-09-00134-s001.zip]

Archive with 1 entries (1 files):
- sports-1351406-supplementary.pdf
